# Supplementary material for: Multi-Omics Revealed the Effects of Different Feeding Systems on Rumen Microorganisms, Cellulose Degradation, and Metabolites in Mongolian Cattle
Source: Animals (Basel). 2025 Jun 16;15(12):1774. doi: 10.3390/ani15121774 (PMC12189806; doi:10.3390/ani15121774)
Supplement: Supplementary file 1 [file animals-15-01774-s001.zip]

Archive with 1 entries (1 files):
- animals-3674984-supplementary.pdf
